# Supplementary material for: Identifying the Involvement of Pro-Inflammatory Signal in Hippocampal Gene Expression Changes after Experimental Ischemia: Transcriptome-Wide Analysis
Source: Biomedicines. 2021 Dec 5;9(12):1840. doi: 10.3390/biomedicines9121840 (PMC8698395; doi:10.3390/biomedicines9121840)
Supplement: Supplementary file 1 [file biomedicines-09-01840-s001.zip]

Archive with 1 entries (1 files):
- biomedicines-1487492-SI.pdf
